# Supplementary material for: T Cell Receptor Sharing in Hypersensitivity Pneumonitis
Source: Comput Struct Biotechnol J. 2026 Mar 16;2026(1):0002. doi: 10.34133/csbj.0002 (PMC13067946; doi:10.34133/csbj.0002)
Supplement: Supplementary 1 — Supplementary Data file [file csbj.0002.f1.xlsx]

## Sheet: supp_data
participant_id	consensus_count	sequence_id	sequence	productive	locus	v_call	d_call	j_call	c_call	sequence_alignment	germline_alignment	cdr1	cdr2	junction	junction_aa	pgen
BALHN1	1	CCTCAGTGTTGTTTGG_3059_0	CTGCTGCTTCTGGGGCCAGGCTCCGGGCTTGGTGCTGTCGTCTCTCAACATCCGAGCAGGGTTATCTGTAAGAGTGGAACCTCTGTGAAGATCGAGTGCCGTTCCCTGGACTTTCAGGCCACAACTATGTTTTGGTATCGTCAGTTCCCGAAACAGAGTCTCATGCTGATGGCAACTTCCAATGAGGGCTCCAAGGCCACATACGAGCAAGGCGTCGAGAAGGACAAGTTTCTCATCAACCATGCAAGCCTGACCTTGTCCACTCTGACAGTGACCAGTGCCCATCCTGAAGACAGCAGCTTCTACATCTGCAGTGCTCCACCCCGGGGGCGGGGGGCCCCAGTTGGGCAAGAGACCCAGTACTTCGGGCCAGGCACGCGGCTCCTGGT	T	TRB	TRBV20-1*02	TRBD2*01	TRBJ2-5*01		GGTGCTGTCGTCTCTCAACATCCGAGCAGGGTTATCTGTAAGAGTGGAACCTCTGTGAAGATCGAGTGCCGTTCCCTGGACTTTCAGGCCACAACTATGTTTTGGTATCGTCAGTTCCCGAAACAGAGTCTCATGCTGATGGCAACTTCCAATGAGGGCTCCAAGGCCACATACGAGCAAGGCGTCGAGAAGGACAAGTTTCTCATCAACCATGCAAGCCTGACCTTGTCCACTCTGACAGTGACCAGTGCCCATCCTGAAGACAGCAGCTTCTACATCTGCAGTGCTCCACCCCGGGGGCGGGGGGCCCCAGTTGGGCAAGAGACCCAGTACTTCGGGCCAGGCACGCGGCTCCTGGT	GGTGCTGTCGTCTCTCAACATCCGAGCAGGGTTATCTGTAAGAGTGGAACCTCTGTGAAGATCGAGTGCCGTTCCCTGGACTTTCAGGCCACAACTATGTTTTGGTATCGTCAGTTCCCGAAACAGAGTCTCATGCTGATGGCAACTTCCAATGAGGGCTCCAAGGCCACATACGAGCAAGGCGTCGAGAAGGACAAGTTTCTCATCAACCATGCAAGCCTGACCTTGTCCACTCTGACAGTGACCAGTGCCCATCCTGAAGACAGCAGCTTCTACATCTGCAGTGCTCCACCCCGGGGGCGGGGGGCCCCAGTTGGGCAAGAGACCCAGTACTTCGGGCCAGGCACGCGGCTCCTGGT	GACTTTCAGGCCACAACT	TCCAATGAGGGCTCCAAGGCC	TGCAGTGCTCCACCCCGGGGGCGGGGGGCCCCAGTTGGGCAAGAGACCCAGTACTTC	CSAPPRGRGAPVGQETQYF	1.17963e-15
BALHF3	1	TTATGCTCAATCAGAA_33599_0	CCCTGAAGACAGCAGCTTCTACATCTGCAGTGCGCCACCCCGGGGGCGGGGGGCCCCAGTTGGGCAAGAGACCCAGTACTTCGGGCCAGGCACGCGGCTCCTGGTGCTCGAGGACCTGAAAAACGTGTTCCC	T	TRB	TRBV20-1*01	TRBD2*01	TRBJ2-5*01	TRBC2	CCTGAAGACAGCAGCTTCTACATCTGCAGTGCGCCACCCCGGGGGCGGGGGGCCCCAGTTGGGCAAGAGACCCAGTACTTCGGGCCAGGCACGCGGCTCCTGGTGCTCG	CCTGAAGACAGCAGCTTCTACATCTGCAGTGCGCCACCCCGGGGGCGGGGGGCCCCAGTTGGGCAAGAGACCCAGTACTTCGGGCCAGGCACGCGGCTCCTGGTGCTCG			TGCAGTGCGCCACCCCGGGGGCGGGGGGCCCCAGTTGGGCAAGAGACCCAGTACTTC	CSAPPRGRGAPVGQETQYF	1.17963e-15
BALHN2	1	ATGCGATCATGCTGGC_18186_0	AGCTTGGTGACTCTGCTGTGTATTTCTGTGCCAGCAGCCAAGCTCCTAGCGGGAGAATCCACGAGCAGTACTTCGGGCCGGGCACCAGGC	T	TRB	TRBV3-1*01	TRBD2*02	TRBJ2-7*01		AGCTTGGTGACTCTGCTGTGTATTTCTGTGCCAGCAGCCAAGCTCCTAGCGGGAGAATCCACGAGCAGTACTTCGGGCCGGGCACCAGGC	AGCTTGGTGACTCTGCTGTGTATTTCTGTGCCAGCAGCCAAGCTCCTAGCGGGAGAATCCACGAGCAGTACTTCGGGCCGGGCACCAGGC			TGTGCCAGCAGCCAAGCTCCTAGCGGGAGAATCCACGAGCAGTACTTC	CASSQAPSGRIHEQYF	3.76515e-11
BALHF6	1	ATGCGATCATGCTGGC_11197_0	TATTTCTGTGCCAGCAGCCAAGCTCCTAGCGGGAGAATCCACGAGCAGTACTTCGGGCCGGGCACCAGGCTCACGGTCACAGAGGACCTG	T	TRB	TRBV3-1*01	TRBD2*02	TRBJ2-7*01		TATTTCTGTGCCAGCAGCCAAGCTCCTAGCGGGAGAATCCACGAGCAGTACTTCGGGCCGGGCACCAGGCTCACGGTCACAG	TATTTCTGTGCCAGCAGCCAAGCTCCTAGCGGGAGAATCCACGAGCAGTACTTCGGGCCGGGCACCAGGCTCACGGTCACAG			TGTGCCAGCAGCCAAGCTCCTAGCGGGAGAATCCACGAGCAGTACTTC	CASSQAPSGRIHEQYF	3.76515e-11
